# Supplementary material for: Nanomechanical Atomic Force Microscopy to Probe Cellular Microplastics Uptake and Distribution
Source: Int J Mol Sci. 2022 Jan 12;23(2):806. doi: 10.3390/ijms23020806 (PMC8775627; doi:10.3390/ijms23020806)
Supplement: Supplementary file 1 [file ijms-23-00806-s001.zip]

Archive with 1 entries (1 files):
- ijms-1486234-supplementary.pdf
